# Supplementary material for: Virtual Reality Training for Balance in Patients with Chronic Low Back Pain: A Systematic Review and Meta-Analysis
Source: J Clin Med. 2025 Oct 14;14(20):7247. doi: 10.3390/jcm14207247 (PMC12564781; doi:10.3390/jcm14207247)
Supplement: Supplementary file 1 [file jcm-14-07247-s001.zip]

Archive with 1 entries (1 files):
- jcm-3821210-supplementary.pdf
